# Supplementary material for: Multicomponent Synthesis of Multi-Target Quinazolines Modulating Cholinesterase, Oxidative Stress, and Amyloid Aggregation Activities for the Therapy of Alzheimer’s Disease
Source: Molecules. 2025 Sep 30;30(19):3930. doi: 10.3390/molecules30193930 (PMC12526203; doi:10.3390/molecules30193930)
Supplement: Supplementary file 1 [file molecules-30-03930-s001.zip]

Archive with 1 entries (1 files):
- molecules-3878448-supplementary.pdf
